# Supplementary material for: Up-regulated RFC2 predicts unfavorable progression in hepatocellular carcinoma
Source: Hereditas. 2021 May 22;158:17. doi: 10.1186/s41065-021-00179-9 (PMC8141224; doi:10.1186/s41065-021-00179-9)
Supplement: Supplementary file 1 — Additional file 1. [file 41065_2021_179_MOESM1_ESM.xls]

## Sheet: 0-100相似基因
100 genes similar to RFC2
Gene Symbol	Gene ID	PCC
H2AFV	ENSG00000105968.18	0.75
EZH2	ENSG00000106462.10	0.74
ASF1B	ENSG00000105011.8	0.74
CHAF1B	ENSG00000159259.7	0.72
CDT1	ENSG00000167513.8	0.72
E2F2	ENSG00000007968.6	0.71
MCM3	ENSG00000112118.17	0.7
NCAPG2	ENSG00000146918.19	0.69
NUP205	ENSG00000155561.14	0.69
TCF19	ENSG00000137310.11	0.69
RUSC1	ENSG00000160753.15	0.69
KIF4A	ENSG00000090889.11	0.68
CENPI	ENSG00000102384.13	0.68
KIF18B	ENSG00000186185.13	0.68
CLSPN	ENSG00000092853.13	0.68
MCM6	ENSG00000076003.4	0.68
RBBP8	ENSG00000101773.16	0.67
POLA1	ENSG00000101868.10	0.67
RFC4	ENSG00000163918.10	0.67
IQCC	ENSG00000160051.11	0.67
CASP2	ENSG00000106144.19	0.67
NABP2	ENSG00000139579.12	0.67
FANCI	ENSG00000140525.17	0.67
DNMT1	ENSG00000130816.14	0.67
RBM10	ENSG00000182872.15	0.67
TYMS	ENSG00000176890.15	0.67
GNB2	ENSG00000172354.9	0.66
SLC25A19	ENSG00000125454.11	0.66
PRR11	ENSG00000068489.12	0.66
H2AFY	ENSG00000113648.16	0.66
MCM2	ENSG00000073111.13	0.66
RHNO1	ENSG00000171792.10	0.66
DBF4	ENSG00000006634.7	0.66
RBBP7	ENSG00000102054.17	0.66
PAQR4	ENSG00000162073.13	0.66
RBL1	ENSG00000080839.11	0.66
CCNF	ENSG00000162063.12	0.66
WDR34	ENSG00000119333.11	0.66
KIFC1	ENSG00000237649.7	0.66
GINS1	ENSG00000101003.9	0.66
ZWINT	ENSG00000122952.16	0.66
TMEM106C	ENSG00000134291.11	0.65
MCM7	ENSG00000166508.17	0.65
RBM17	ENSG00000134453.15	0.65
ECT2	ENSG00000114346.13	0.65
SKA1	ENSG00000154839.9	0.65
HSPA14	ENSG00000187522.13	0.65
MELK	ENSG00000165304.7	0.65
PHF19	ENSG00000119403.13	0.65
ORC1	ENSG00000085840.12	0.65
RRM1	ENSG00000167325.14	0.65
RNASEH2A	ENSG00000104889.4	0.65
STIL	ENSG00000123473.15	0.65
MKI67	ENSG00000148773.12	0.65
ANLN	ENSG00000011426.10	0.65
RFC5	ENSG00000111445.13	0.64
SPATS2	ENSG00000123352.17	0.64
UBE2T	ENSG00000077152.9	0.64
RACGAP1	ENSG00000161800.12	0.64
PHTF2	ENSG00000006576.16	0.64
CDC6	ENSG00000094804.9	0.64
COA1	ENSG00000106603.17	0.64
KIAA1524	ENSG00000163507.13	0.64
HCFC1	ENSG00000172534.13	0.64
WDR62	ENSG00000075702.16	0.64
RNF34	ENSG00000170633.16	0.64
MYBL2	ENSG00000101057.15	0.64
GPSM2	ENSG00000121957.12	0.64
MCRS1	ENSG00000187778.13	0.64
PLK1	ENSG00000166851.14	0.64
PLP2	ENSG00000102007.10	0.63
GIT1	ENSG00000108262.15	0.63
KIF2C	ENSG00000142945.12	0.63
MCM4	ENSG00000104738.16	0.63
CDCA8	ENSG00000134690.10	0.63
FOXM1	ENSG00000111206.12	0.63
PRIM2	ENSG00000146143.17	0.63
TMEM201	ENSG00000188807.12	0.63
POLA2	ENSG00000014138.8	0.63
CDK2	ENSG00000123374.10	0.63
TPX2	ENSG00000088325.15	0.63
DDX23	ENSG00000174243.9	0.63
LARP4B	ENSG00000107929.14	0.63
CDCA2	ENSG00000184661.13	0.63
MYO19	ENSG00000278259.4	0.63
SRSF9	ENSG00000111786.8	0.62
POLD3	ENSG00000077514.8	0.62
KPNA2	ENSG00000182481.8	0.62
KIAA0101	ENSG00000166803.10	0.62
GMPS	ENSG00000163655.15	0.62
KIF11	ENSG00000138160.5	0.62
XRCC2	ENSG00000196584.2	0.62
SGOL1	ENSG00000129810.14	0.62
NSUN5	ENSG00000130305.16	0.62
FEN1	ENSG00000168496.3	0.62
MCM10	ENSG00000065328.16	0.62
USP1	ENSG00000162607.12	0.62
NUP210	ENSG00000132182.11	0.62
TIMELESS	ENSG00000111602.11	0.62
ERCC6L	ENSG00000186871.6	0.62
